# Supplementary material for: Genistein Supplementation and Bone Health in Breast Cancer in Rats
Source: Nutrients. 2024 Mar 21;16(6):912. doi: 10.3390/nu16060912 (PMC10974594; doi:10.3390/nu16060912)
Supplement: Supplementary file 1 [file nutrients-16-00912-s001.zip]

Archive with 1 entries (1 files):
- nutrients-2904967-supplementary.pdf
